# Supplementary material for: Viral gene drive in herpesviruses
Source: Nat Commun. 2020 Sep 28;11:4884. doi: 10.1038/s41467-020-18678-0 (PMC7522973; doi:10.1038/s41467-020-18678-0)
Supplement: Supplementary file 4 — Source Data [file 41467_2020_18678_MOESM4_ESM.xlsx]

## Sheet: Fig2d
Viral titer were obtained by plaque assay
Figure represents average and SEM of biological replicates
	Viral titer (pfu/mL)
day	Towne-eGFP								TB40/E					GD-mCherry
0	4857.14	7350	10666.7	3125	20750	7500	10750	19500	2662.5	18000	5250	5250	12325	1587.5	6350	12000	3162.5	5900	8500	5000	8150
3	355	810	1500	75	2425	150	142.5		10.25	7.75	25	27.5		5.5	30	15.25	3.25	27.5	13.6667	1
6	75000	328750	165000	15250	55000	18500	2975		477.5	15500	675	1125		975	5150	1800	125	3150	217.5	100
10	1.84286e+06	5050000	1950000	775000	3100000	775000	95000	2355750	14500	145000	40000	112500	192500	45000	168750	50000	4375	130000	8250	33750	177500

## Sheet: Fig3b
PCR for mCherry (lower band) and GFP (upper band) and Agarose gel
	Lane 1 & 2					Lane 3
	eGFP F	CTTCAGCTCGATGCGGTTCA	Polymerase: Pfu II, annealing 55°C, 10s extension, 35 cycles
	eGFP F	GACGTAAACGGCCACAAGTTC
	mCherry F	AGTTCATGCGCTTCAAGGTG
	mCherry F	GTCTTGACCTCAGCGTCGTA

## Sheet: Fig3c
PCR for mCherry (lower band) and GFP (upper band) and Agarose gel

## Sheet: Fig4a
Viral titer were obtained by plaque assay, the % of viral population are derived from the plaque assay results
Figure represents average and SEM of biological replicates
Coinfection Towne & GD-mCherry (50 %) - Left panels
	% of viral population
day	% eGFP						% eGFP+ % eGFP-mCherry (cumulative)
	Rep 1	Rep 2	Rep 3	Rep 4	Rep 5	Rep 6	Rep 1	Rep 2	Rep 3	Rep 4	Rep 5	Rep 6
0	46.4135	45.4545	77.8612	46.875	68.254	68.254	46.4135	45.4545	77.8612	46.875	68.254	68.254
3	9.83607	10.7383	17.5	2.04737	24	14.6667	59.8361	48.3222	62.5	51.4251	64	65.3333
6	10.0671	11.0599	2.6087	9.36107	26.4151	13.6364	48.9933	55.2995	53.913	56.9094	73.5849	68.1818
10	5.83478	3.18665	3.00679	4.72441	7.11463	3.19489	59.5609	65.2504	62.1726	57.4803	62.4506	66.4537
	Viral titer (pfu/mL)
day	eGFP						mCherry						eGFP-mCherry
	Rep 1	Rep 2	Rep 3	Rep 4	Rep 5	Rep 6	Rep 1	Rep 2	Rep 3	Rep 4	Rep 5	Rep 6	Rep 1	Rep 2	Rep 3	Rep 4	Rep 5	Rep 6
0	5500	10000	20750	7500	10750	10750	6350	12000	5900	8500	5000	5000
3	30	40	525	12.75	30	27.5	122.5	192.5	1125	302.5	45	65	152.5	140	1350	307.5	50	95
6	37500	6000	7500	1575	3500	1500	190000	24250	132500	7250	3500	3500	145000	24000	147500	8000	6250	6000
10	252500	52500	77500	150000	60000	33333.3	1750000	572500	975000	1350000	316667	350000	2325000	1022500	1525000	1675000	466667	660000
Coinfection Towne & GD-mCherry (10 %) - middle panels
	% of viral population
day	eGFP				% eGFP+ % eGFP-mCherry (cumulative)
	Rep 1	Rep 2	Rep 3	Rep 4	Rep 1	Rep 2	Rep 3	Rep 4
0	93.9394	93.9394	93.9394	89.2857	93.9394	93.9394	93.9394	89.2857
5	81.9113	75.7576	85.7843	86.8644	92.4915	90.9091	93.3824	94.0678
10	57.0622	69.7479	62.4339	66.9731	86.4407	92.437	89.9471	92.5743
15	24.1611	27.6596	25.9259	26.156	74.4966	74.4681	81.4815	97.1509
20	13.5135	16.5829	9.70874	6.02767	78.3784	82.4121	79.6116	94.9605
25	20.2247	8.23529	14.2857		88.764	77.6471	80
	Viral titer (pfu/mL)
day	eGFP				mCherry				eGFP-mCherry
	Rep 1	Rep 2	Rep 3	Rep 4	Rep 1	Rep 2	Rep 3	Rep 4	Rep 1	Rep 2	Rep 3	Rep 4
0	15500	15500	15500	10000	1000	1000	1000	1200
5	8000	3333.33	8750	102500	733.333	400	675		1033.33	666.667	775
10	252500	207500	295000	2367500	60000	22500	47500	7000	130000	67500	130000	8500
15	9000	9750	10500	140000	9500	9000	7500	262500	18750	16500	22500	905000
20	66666.7	110000	33333.3	15250	106667	116667	70000	15250	320000	436667	240000	380000
25	6000	2333.33	1666.67		3333.33	6333.33	2333.33		20333.3	19666.7	7666.67
Coinfection Towne & GD-mCherry (0.1 %) - right panels
	% of viral population
day	eGFP			% eGFP+ % eGFP-mCherry (cumulative)
	Rep 1	Rep 2	Rep 3	Rep 1	Rep 2	Rep 3
0	99.9355	99.9355	99.9355	99.9355	99.9355	99.9355
5	99.7212	98.444	99.0056	99.9297	99.5554	99.632
10	99.6619	99.61	99.6718	99.8932	99.8801	99.9467
15	98.469	98.6241	98.5911	99.8983	99.923	99.9587
20	94.2699	96.7505	96.4375	99.8628	99.8265	99.9546
25	94.2044	93.7317	84.493	99.7338	99.8828	98.4095
30	75.4603	80.5412		99.6076	99.8711
35	77.4051	84.1168	70.5009	99.5208	98.9609	98.3302
40	79.8722	52.2193	37.1901	98.2428	99.6914	90.9091
50	32.3615	39.3974	20.9979	90.6706	98.4936	89.605
60	41.0959	32.7869	35.4839	87.6712	87.9285	70.9677
	Viral titer (pfu/mL)
day	eGFP			mCherry			eGFP-mCherry
	Rep 1	Rep 2	Rep 3	Rep 1	Rep 2	Rep 3	Rep 1	Rep 2	Rep 3
0	15500	15500	15500	10	10	10
5	11000	6200	11500	7.75	28	42.75	23	70	72.75
10	1400000	1475000	1450000	1500	1775	775	3250	4000	4000
15	77500	102500	77500	80	80	32.5	1125	1350	1075
20	223333	306667	212500	325	550	100	13250	9750	7750
25	115000	80000	42500	325	100	800	6750	5250	7000
30	62500	62500		325	100		20000	15000
35	5250	85000	9500	32.5	1050	225	1500	15000	3750
40	2500	5500	2250	55	32.5	550	575	5000	3250
50	2775	8500	2525	800	325	1250	5000	12750	8250
60	2000	5500	3666.67	600	2025	3000	2266.67	9250	3666.67

## Sheet: Fig4b
Figure represents average and SEM of biological replicates
Viral titer were obtained by plaque assay, the % of viral population are derived from the plaque assay results
Coinfection Towne (mutated target site) & GD-mCherry
	% of viral population
Day	eGFP						% eGFP+ % eGFP-mCherry (cumulative)
	Rep 1	Rep 2	Rep 3	Rep 4	Rep 5	Rep 6	Rep 1	Rep 2	Rep 3	Rep 4	Rep 5	Rep 6
0	43.75	54.5455	38.8889	36.1111	53.8462	70.5882	43.75	54.5455	38.8889	36.1111	53.8462	70.5882
4	80.3279	84.7458	80.7365	83.3333	89.7177	81.8859	86.8852	89.4068	86.5439	88.3987	92.8427	87.3449
7	75.1445	80.3782	87.1935	87.3362	82.2155	96.4048	82.0809	85.5792	90.4632	91.2664	87.4513	99.3966
10	90.2655	88.015	87.069	92.6595	94.0416	94.3396	95.5752	92.3221	96.5517	96.9314	97.0567	98.199
	Viral titer (pfu/mL)
Day	eGFP						mCherry						eGFP-mCherry
	Rep 1	Rep 2	Rep 3	Rep 4	Rep 5	Rep 6	Rep 1	Rep 2	Rep 3	Rep 4	Rep 5	Rep 6	Rep 1	Rep 2	Rep 3	Rep 4	Rep 5	Rep 6
0	5250	6000	3500	3250	7000	9000	6750	5000	5500	5750	6000	3750
4	2450	1000	28500	12750	22250	82500	400	125	4750	1775	1775	12750	200	55	2050	775	775	5500
7	325000	850000	800000	450000	475000	4.83333e+06	77500	152500	87500	45000	72500	30250	30000	55000	30000	20250	30250	150000
10	255000	1175000	2525000	3850000	3275000	5500000	12500	102500	100000	127500	102500	105000	15000	57500	275000	177500	105000	225000

## Sheet: Fig4c
Figure represents average and SEM of biological replicates
Viral titer were obtained by plaque assay, the % of viral population are derived from the plaque assay results
Coinfection Towne & delta-GD-mCherry
	% of viral population
day	eGFP			% eGFP+ % eGFP-mCherry (cumulative)
	Rep 1	Rep 2	Rep 3	Rep 1	Rep 2	Rep 3
0	55.1351	55.1351	55.1351	55.1351	55.1351	55.1351
3	86.2417	89.9233	88.7324	88.4113	91.5366	89.6714
6	78.8177	82.4494	80.8436	83.087	87.271	86.116
10	86.9721	86.3952	87.8906	90.8375	91.857	91.4062
	Viral titer (pfu/mL)
day	eGFP			mCherry			eGFP-mCherry
	Rep 1	Rep 2	Rep 3	Rep 1	Rep 2	Rep 3	Rep 1	Rep 2	Rep 3
0	25500	25500	25500	20750	20750	20750
3	1600	850	1575	215	80	183.333	40.25	15.25	16.6667
6	120000	142500	153333	25750	22000	26333.3	6500	8333.33	10000
10	202500	217500	150000	21333.3	20500	14666.7	9000	13750	6000

## Sheet: Fig5a
Figure represents average and SEM of biological replicates
Viral titer were obtained by plaque assay, the % of viral population are derived from the plaque assay results
Infection in presence of IFN-γ
	Viral titer (pfu/mL)
IFN-γ (ng/mL)	Towne-eGFP					TB/40E					GD-mCherry
0	775000	3100000	775000	95000	2355750	14500	145000	40000	112500	192500	4375	130000	8250	33750	177500
0.1	120000	825000	142500	6000	552500	4500	120000	10250	58500	27500	372.5	37500	900	13750	44250
1	16250	140000	5500			750	50000	4250	24250	5000	8	2625	20.25	550	23500
10		105000	775	8750	62500	412.5	34875	1675	4250	5500	3.25	500	3.25	5.5	900
100			1275	7750	90000			1300	2050	4500			1	3.25	22.5
Two-way ANOVA on log10 transformed value (with Prism 8)
Two-way ANOVA	Ordinary
Alpha	0.05
Source of Variation	% of total variation	P value	P value summary	Significant?
Interaction	6.471	0.1437	ns	No
IFN-γ (row factor)	34.49	<0.0001	****	Yes
Genotype (column factor)	33.62	<0.0001	****	Yes
ANOVA table	SS (Type III)	DF	MS	F (DFn, DFd)	P value
Interaction	49.97	8	6.246	F (8, 51) = 1.615	P=0.1437
IFNg	266.3	4	66.59	F (4, 51) = 17.22	P<0.0001
Genotype	259.7	2	129.8	F (2, 51) = 33.57	P<0.0001
Residual	197.2	51	3.867
Data summary
Number of columns (Genotype)	3
Number of rows (IFNg)	5
Number of values	66
Sidak's multple comparison test, with individual variances computed for each comparison (calculated with Prism 8)
Within each column, compare rows (simple effects within columns)
Number of families	3
Number of comparisons per family	4
Alpha	0.05
Sidak's multiple comparisons test	Predicted (LS) mean diff.	95.00% CI of diff.	Significant?	Summary	Adjusted P Value
Towne-eGFP
0 vs. 0.1	1.819	-1.392 to 5.030	No	ns	0.4774
0 vs. 1	3.588	-0.1202 to 7.296	No	ns	0.0615
0 vs. 10	4.057	0.6508 to 7.463	Yes	*	0.0134
0 vs. 100	4.469	0.7612 to 8.177	Yes	*	0.0121
TB/40E
0 vs. 0.1	1.064	-2.147 to 4.275	No	ns	0.8671
0 vs. 1	2.291	-0.9205 to 5.502	No	ns	0.2562
0 vs. 10	2.998	-0.2134 to 6.209	No	ns	0.0761
0 vs. 100	3.436	-0.2716 to 7.145	No	ns	0.0793
GD-mCherry
0 vs. 0.1	1.642	-1.569 to 4.853	No	ns	0.5753
0 vs. 1	4.471	1.260 to 7.682	Yes	**	0.0029
0 vs. 10	6.922	3.711 to 10.13	Yes	****	<0.0001
0 vs. 100	8.907	5.199 to 12.62	Yes	****	<0.0001
Test details	Predicted (LS) mean 1	Predicted (LS) mean 2	Predicted (LS) mean diff.	SE of diff.	N1	N2	t	DF
Towne-eGFP
0 vs. 0.1	13.64	11.82	1.819	1.244	5	5	1.462	51
0 vs. 1	13.64	10.05	3.588	1.436	5	3	2.498	51
0 vs. 10	13.64	9.584	4.057	1.319	5	4	3.075	51
0 vs. 100	13.64	9.171	4.469	1.436	5	3	3.112	51
TB/40E
0 vs. 0.1	11.17	10.11	1.064	1.244	5	5	0.8556	51
0 vs. 1	11.17	8.882	2.291	1.244	5	5	1.842	51
0 vs. 10	11.17	8.175	2.998	1.244	5	5	2.41	51
0 vs. 100	11.17	7.736	3.436	1.436	5	3	2.393	51
GD-mCherry
0 vs. 0.1	10.34	8.696	1.642	1.244	5	5	1.32	51
0 vs. 1	10.34	5.867	4.471	1.244	5	5	3.595	51
0 vs. 10	10.34	3.416	6.922	1.244	5	5	5.566	51
0 vs. 100	10.34	1.431	8.907	1.436	5	3	6.202	51

## Sheet: Fig5b
Viral titer were obtained by plaque assay, the % of viral population are derived from the plaque assay results
Figure represents average and SEM of biological replicates
Coinfection Towne & GD-mCherry - IFN-γ = 1ng/mL - left panel
	% of viral population
Day	eGFP					% eGFP+ % eGFP-mCherry (cumulative)
0	49.7018	77.8612	46.875	68.254	68.254	49.7018	77.8612	46.875	68.254	68.254
3		11.1111	8	3.47826	19.0476		62.5	92	56.5217	80.9524
6	21.8182	3.45622	5.62613	11.4942	14.1026	74.5455	53.913	67.3321	66.2835	73.0769
10	5.36585	0.563311	2.0979	4.2328	6.45161	66.8293	62.1726	65.9091	62.4339	67.0968
15	2.5894	1.90857	1.46471	4.13724	5.55556	71.6399		58.7217	47.5277	51.1111
	Viral titer (pfu/mL)
Day	eGFP						mCherry						eGFP-mCherry
0	3125	20750	7500	10750	10750	18000	3162.5	5900	8500	5000	5000	8150
3	1	15	1	1	1		1	50	1	12.5	1		1	70	10.5	15.25	3.25
6	300	3750	77.5	750	825		350	49750	450	2200	1575		725	55000	850	3575	3450
10	2750	575	600	2666.67	3333.33	2750	17000	41000	9750	23666.7	17000	12750	31500	60500	18250	36666.7	31333.3	11500
15	5250	107.5	550	102.5	125		57500	2350	15500	1300	1100		140000	3175	21500	1075	1025
Coinfection Towne & GD-mCherry - IFN-γ = 10ng/mL - middle panel
	% of viral population
Day	eGFP					% eGFP+ % eGFP-mCherry (cumulative)
0	49.7018	77.8612	46.875	68.254	68.254	49.7018	77.8612	46.875	68.254	68.254
3		7.02948	33.3333	18.9655	27.0833		50.1134	66.6667	82.1839	91.6667
6	17.6471	2.26126	6.61479	12.2605	12.4601	68.984	59.6337	61.0895	76.6284	67.4121
10	16.1616	1.4651	2.24033	6.21762	6.14035	68.6869	60.6435	62.3218	61.1399	58.7719
15	7.70404	1.80033	0.288638	1.12994	6.43275	70.2517	63.9935	48.8323	60.452	53.2164
	Viral titer (pfu/mL)
Day	eGFP						mCherry						eGFP-mCherry
0	3125	20750	7500	10750	10750	18000	3162.5	5900	8500	5000	5000	8150
3	1	7.75	1	8.25	3.25		1	55	1	7.75	1		1	47.5	1	27.5	7.75
6	82.5	3025	127.5	800	975		145	54000	750	1525	2550		240	76750	1050	4200	4300
10	400	1275	550	4000	4666.67	1275	775	34250	9250	25000	31333.3	7000	1300	51500	14750	35333.3	40000	9750
15	2525	55	55	10	55		9750	1100	9750	350	400		20500	1900	9250	525	400
Coinfection Towne & GD-mCherry - IFN-γ = 100ng/mL - right panel
	% of viral population
Day	eGFP					% eGFP+ % eGFP-mCherry (cumulative)
0		46.875	68.254	68.254			46.875	68.254	68.254
3		33.3333	27.0833	43.3333			66.6667	91.6667	56.6667
6		1.63124	10.6061	8.0292			57.9832	65.1515	59.854
10		0.560938	5.55556	3.07692			51.5553	63.8889	60.7692
15		0.465904	9.17431	4.97738			47.0563	68.8073	44.1931
	Viral titer (pfu/mL)
Day	eGFP						mCherry						eGFP-mCherry
0		7500	10750	10750	18000			8500	5000	5000	8150
3		1	3.25	3.25				1	1	3.25				1	7.75	1
6		8.25	350	275				212.5	1150	1375				285	1800	1775
10		55	2000	1000	2500			4750	13000	12750	13500			5000	21000	18750	14500
15		55	250	82.5				6250	850	925				5500	1625	650

## Sheet: Fig5c
Viral titer were obtained by plaque assay, the % of viral population are derived from the plaque assay results
Figure represents average and SEM of biological replicates
	Viral titer (pfu/mL)
IFN-γ (ng/uL)	D10				D18
0	3175000	843333	1.04333e+06	5500000	270500	213250	237750	128000
1	28600	63000	51666.7	27000	139.5	740.25	365	41
10	24550	64333.3	76000	18025	27.75	670	283	5.25
100	9805	36000	32500	30500	7.625	148	103.25	1
	% of viral population					% of viral population
	D10					D18
	eGFP	mCherry	eGFP-mCherry			eGFP	mCherry	eGFP-mCherry
0	3.63839	46.7188	49.6429		0	4.13178	40.0403	55.8279
1	2.49079	50.0906	47.4186		1	3.91697	37.4443	58.6387
10	2.81134	49.6917	47.4969		10	4.46633	39.5026	56.0311
100	4.35993	38.1262	57.5139		100	5.10546	40.4393	54.4552
Two-way ANOVA on log10 transformed value (with Prism 8)
Two-way ANOVA	Ordinary
Alpha	0.05
Source of Variation	% of total variation	P value	P value summary	Significant?
Interaction	5.256	0.0064	**	Yes
IFNg	44.2	<0.0001	****	Yes
Timepoint	42.51	<0.0001	****	Yes
ANOVA table	SS	DF	MS	F (DFn, DFd)	P value
Interaction	27.33	3	9.11	F (3, 24) = 5.231	P=0.0064
IFNg	229.8	3	76.61	F (3, 24) = 43.99	P<0.0001
Timepoint	221	1	221	F (1, 24) = 126.9	P<0.0001
Residual	41.79	24	1.741
Difference between column means
Mean of D10	11.44
Mean of D10+8	6.18
Difference between means	5.256
SE of difference	0.4666
95% CI of difference	4.293 to 6.219
Data summary
Number of columns (Timepoint)	2
Number of rows (IFNg)	4
Number of values	32
Sidak's multple comparison test, with a single pooled variance (calculated with Prism 8)
Compare each cell mean with the other cell mean in that row
Number of families	1
Number of comparisons per family	4
Alpha	0.05
Sidak's multiple comparisons test	Mean Diff.	95.00% CI of diff.	Significant?	Summary	Adjusted P Value
D10 - D10+8
0	2.269	-0.2426 to 4.781	No	ns	0.0883
1	5.302	2.791 to 7.814	Yes	****	<0.0001
10	6.271	3.759 to 8.783	Yes	****	<0.0001
100	7.183	4.671 to 9.695	Yes	****	<0.0001
Test details	Mean 1	Mean 2	Mean Diff.	SE of diff.	N1	N2	t	DF
D10 - D10+8
0	14.5	12.23	2.269	0.9331	4	4	2.432	24
1	10.59	5.29	5.302	0.9331	4	4	5.682	24
10	10.55	4.284	6.271	0.9331	4	4	6.72	24
100	10.1	2.916	7.183	0.9331	4	4	7.697	24

## Sheet: Sup Fig1b
Genotyping PCR of GD-mCherry
	PCR on left (top) and right (bottom) homology arm
							accross homology arm:
							Polymerase: NEB phusion with GC buffer and 1% DMSO.
							65°C annealing, 35 cycles, 45s elongation
							Samples:
							1. HFF uninfected
							2. HFF infected with TB40/E
							3. HFF infected with Pure GD-mCherry
							4. H20 (negative control)
							5. other sample, unrelated
							UL23 left homology arm F	GCGACGACGATCGTTTCTTT
							UL23 left homology arm R	CTTGTAGTCTCCGTCGTGGT
							UL23 Right homology arm F	CAACTTGAAAAAGTGGCACCGA
							UL23 Right homology arm R	TTGTGAACGCGGTTATCGTG
	PCR across cut site (up)
							Polymerase: NEB phusion with GC buffer and 1% DMSO.
							annealing 58°C, 30 cycles, 20s elongation
							1. HFF uninfected
							2. HFF infected with TB40/E
							3. HFF infected with Pure GD-mCherry
							4. H20 (negative control)
							UL23 cut site F	GCTTGGGGCATAAAACACCG
							UL23 cut site R	CCCAGGTACAGTTCAGACGG
							Bottom PCR: unrelated

[truncated: 3 more sheets: Sup Fig1c, Sup Fig8, Sup Fig9a]
